# Supplementary material for: Enrichment of Large-Diameter Semiconducting Single-Walled Carbon Nanotubes by Conjugated Polymer-Assisted Separation
Source: Nanomaterials (Basel). 2023 Jul 4;13(13):2001. doi: 10.3390/nano13132001 (PMC10343552; doi:10.3390/nano13132001)
Supplement: Supplementary file 1 [file nanomaterials-13-02001-s001.zip]

Archive with 1 entries (1 files):
- nanomaterials-2437430-supplementary.pdf
